# Supplementary material for: Is Toxin-Producing Planktothrix sp. an Emerging Species in Lake Constance?
Source: Toxins (Basel). 2021 Sep 17;13(9):666. doi: 10.3390/toxins13090666 (PMC8472890; doi:10.3390/toxins13090666)
Supplement: Supplementary file 1 [file toxins-13-00666-s001.zip]

Archive with 1 entries (1 files):
- toxins-1330408-supplementary.pdf
